# Supplementary material for: Machine learning based prediction of low birth weight and its associated risk factors: Insights from the Bangladesh Demographic and Health Survey 2022
Source: PLOS Glob Public Health. 2025 Sep 30;5(9):e0005187. doi: 10.1371/journal.pgph.0005187 (PMC12483264; doi:10.1371/journal.pgph.0005187)
Supplement: S1 Code — (TXT) [file pgph.0005187.s006.txt]

##### Code 
import pandas as pd
from sklearn.model_selection import train_test_split, GridSearchCV
from sklearn.metrics import confusion_matrix, classification_report
import matplotlib.pyplot as plt
import seaborn as sns

# Load the data 
data = pd.read_csv("...............")

# Ensure the target variable is a category
data["M19_1"] = data["M19_1"].astype("category")

# Define features and target
X = data.drop("M19_1", axis=1)  # Features
y = data["M19_1"]  # Target variable

# Split data into train and test sets (70% train, 30% test)
X_train, X_test, y_train, y_test = train_test_split(X, y, test_size=0.3, random_state=1, stratify=y)

from sklearn.model_selection import RepeatedKFold
rkf = RepeatedKFold(n_splits=5, n_repeats=3, random_state=1)

##DT

from sklearn.tree import DecisionTreeClassifier
from sklearn.model_selection import RepeatedKFold, GridSearchCV
from sklearn.metrics import classification_report

# Define the parameter grid for the Decision Tree

param_grid_dt = {
    'criterion': ['gini', 'entropy', 'log_loss'],
    'max_depth': [None, 5, 10, 20],
    'min_samples_split': [2, 5, 10, 20],
    'min_samples_leaf': [1, 5, 10, 20],
    'max_features': [None, 'sqrt', 'log2']
}

# Initialize RepeatedKFold for cross-validation
rkf = RepeatedKFold(n_splits=10, n_repeats=3, random_state=1)

# GridSearchCV for Decision Tree
grid_search_dt = GridSearchCV(
    DecisionTreeClassifier(random_state=1),
    param_grid_dt,
    cv=rkf,
    scoring='accuracy',
    n_jobs=-1,
    verbose=2
)

# Train the Decision Tree model with grid search using the training data
grid_search_dt.fit(X_train, y_train)

# Print the best model and its parameters
print("Best parameters for Decision Tree: ", grid_search_dt.best_params_)
print("Best cross-validation accuracy for Decision Tree: {:.2f}".format(grid_search_dt.best_score_))

# Train the final Decision Tree model with the optimal hyperparameters
best_dt_model = grid_search_dt.best_estimator_

# Make predictions on the validation set to evaluate model performance
predictions_val_dt = best_dt_model.predict(X_val)
print("\nValidation Set Performance (Decision Tree):")
print(classification_report(y_val, predictions_val_dt))

# Make predictions on the training set
print("\nTrain Set Performance (Decision Tree):")
print(classification_report(y_train, predictions_train_dt))

# Make predictions on the test set
predictions_test_dt = best_dt_model.predict(X_test)
print("\nTest Set Performance (Decision Tree):")
print(classification_report(y_test, predictions_test_dt))
conf_matrix = confusion_matrix(y_test, predictions_test_dt)
print("\nConfusion Matrix:\n", conf_matrix)

### XGB

# Import necessary libraries
from xgboost import XGBClassifier
from sklearn.model_selection import RepeatedKFold, GridSearchCV
rkf = RepeatedKFold(n_splits=10, n_repeats=3, random_state=1)
# Define the hyperparameter grid for XGBoost
param_grid = {
    'n_estimators': [100, 120],
    'max_depth': [3, 6, 9],
    'learning_rate': [0.01, 0.05, 0.1],
    'subsample': [0.8, 0.9, 1.0],
    'colsample_bytree': [0.8, 0.9, 1.0]
}

# Set up the GridSearchCV with cross-validation
grid_search = GridSearchCV(
    XGBClassifier(use_label_encoder=False, eval_metric='logloss', random_state=1), 
    param_grid, 
    cv=rkf, 
    scoring='accuracy', 
    n_jobs=-1, 
    verbose=2
)

# Train the XGBoost model with grid search using the training data
grid_search.fit(X_train, y_train)

# Print the best model and its parameters
print("Best parameters found: ", grid_search.best_params_)
print("Best cross-validation accuracy: {:.2f}".format(grid_search.best_score_))

# Train the final XGBoost model with the optimal hyperparameters
best_xgb_model = grid_search.best_estimator_

# Make predictions on the validation set to evaluate model performance
predictions_val = best_xgb_model.predict(X_val)
print("\nValidation Set Performance:")
print(classification_report(y_val, predictions_val))

# Make predictions on the training set
predictions_train_xgb = best_xgb_model.predict(X_train)
print("\nTrain Set Performance (XGB):")
print(classification_report(y_train, predictions_train_xgb))

# Make predictions on the test set
predictions_xgb = best_xgb_model.predict(X_test)
print("\nTest Set Performance:")
print(classification_report(y_test, predictions_xgb))

conf_matrix = confusion_matrix(y_test, predictions_xgb)
print("\nConfusion Matrix:\n", conf_matrix)


import shap
import matplotlib.pyplot as plt
x=plt.figure(figsize=(8,5))
# Create a SHAP explainer for the XGBoost model
explainer = shap.Explainer(best_xgb_model)

# Calculate SHAP values
shap_values = explainer(X_train)

# Plot the SHAP summary plot
shap.summary_plot(shap_values, X_train)

# Save the summary plot as a TIFF file
x.savefig("shap_summary_plot.tiff", format='tiff')

plt.show()


### ANN
# Import necessary libraries
from tensorflow.keras.models import Sequential
from tensorflow.keras.layers import Dense
from scikeras.wrappers import KerasClassifier
from tensorflow.keras.optimizers import Adam
from sklearn.model_selection import RandomizedSearchCV
from sklearn.metrics import classification_report
from sklearn.model_selection import train_test_split
from tensorflow.keras.callbacks import EarlyStopping
import numpy as np

# Function to create the ANN model
def create_model(learning_rate=0.01, neurons=32):
    model = Sequential()
    model.add(Dense(neurons, input_dim=X_train.shape[1], activation='relu'))
    model.add(Dense(neurons, activation='relu'))
    model.add(Dense(1, activation='sigmoid'))  # Binary classification output layer
    model.compile(optimizer=Adam(learning_rate=learning_rate), loss='binary_crossentropy', metrics=['accuracy'])
    return model

from scikeras.wrappers import KerasClassifier

# Now you can wrap your Keras model
model = KerasClassifier(model=create_model, verbose=0)

# Wrap the Keras model with KerasClassifier
#model = KerasClassifier(model=create_model, verbose=0)

from sklearn.model_selection import RandomizedSearchCV
# Define a smaller hyperparameter grid for RandomizedSearchCV
param_distributions = {
    'model__learning_rate': [0.001, 0.01, 0.05],
    'model__neurons': [32, 16],
    'batch_size': [16, 8],
    'epochs': [20, 30]  # Reduced epochs
}
from tensorflow.keras.callbacks import EarlyStopping
# Set up the RandomizedSearchCV with fewer iterations and reduced cross-validation folds
random_search = RandomizedSearchCV(
    estimator=model, 
    param_distributions=param_distributions, 
    n_iter=10,  # Fewer combinations
    cv=3,  # Reduced cross-validation folds
    scoring='accuracy', 
    n_jobs=-1, 
    verbose=2,
    random_state=42
)

# Add early stopping to stop training if the model does not improve
early_stopping = EarlyStopping(monitor='loss', patience=5, restore_best_weights=True)

from tensorflow.keras.models import Sequential
# Train the ANN model with RandomizedSearchCV using the training data
random_search.fit(X_train, y_train, callbacks=[early_stopping])

# Print the best model and its parameters
print("Best parameters found: ", random_search.best_params_)
print("Best cross-validation accuracy: {:.2f}".format(random_search.best_score_))

# Train the final ANN model with the optimal hyperparameters
best_ann_model = random_search.best_estimator_

# Make predictions on the validation set to evaluate model performance
predictions_val = best_ann_model.predict(X_val)
print("\nValidation Set Performance:")
print(classification_report(y_val, predictions_val))

# Make predictions on the training set
predictions_train_ann = best_ann_model.predict(X_train)
print("\nTrain Set Performance (ANN):")
print(classification_report(y_train, predictions_train_ann))

# Make predictions on the test set
predictions_ann = best_ann_model.predict(X_test)
print("\nTest Set Performance:")
print(classification_report(y_test, predictions_ann))
conf_matrix = confusion_matrix(y_test, predictions_ann)
print("\nConfusion Matrix:\n", conf_matrix)


## LR
from sklearn.linear_model import LogisticRegression
# grid search
param_grid = {
    'C': [0.01, 0.1, 1],
    'penalty': ['l1', 'l2'],  # Regularization term
    'solver': ['liblinear']  # Solver that supports both l1 and l2
}

# GridSearchCV with cross-validation
grid_search = GridSearchCV(
    LogisticRegression(max_iter=1000), 
    param_grid, 
    cv=rkf, 
    scoring='accuracy', 
    n_jobs=-1, 
    verbose=2
)

# Train the logistic regression model with grid search using the training data
grid_search.fit(X_train, y_train)

# Print the best model and its parameters
print("Best parameters found: ", grid_search.best_params_)
print("Best cross-validation accuracy: {:.2f}".format(grid_search.best_score_))

# Train the final logistic regression model with the optimal hyperparameters
best_logreg_model = grid_search.best_estimator_

# Make predictions on the validation set to evaluate model performance
#predictions_val = best_logreg_model.predict(X_val)
#print("\nValidation Set Performance:")
#print(classification_report(y_val, predictions_val))

# Make predictions on the training set
predictions_train_lr = best_logreg_model.predict(X_train)
print("\nTrain Set Performance (LR):")
print(classification_report(y_train, predictions_train_lr))


# Make predictions on the test set
predictions_logreg = best_logreg_model.predict(X_test)
print("\nTest Set Performance:")
print(classification_report(y_test, predictions_logreg))

conf_matrix = confusion_matrix(y_test, predictions_logreg)
print("\nConfusion Matrix:\n", conf_matrix)


###LGBM

##LGBM
# Import necessary libraries
from lightgbm import LGBMClassifier

# Define the hyperparameter grid for LGBM
param_grid = {
    'num_leaves': [31, 50, 100],
    'learning_rate': [0.01, 0.05, 0.1],
    'n_estimators': [20,50,100]
}

# Set up the GridSearchCV with cross-validation
grid_search = GridSearchCV(
    LGBMClassifier(), 
    param_grid, 
    cv=rkf, 
    scoring='accuracy', 
    n_jobs=-1, 
    verbose=2
)

# Train the LGBM model with grid search using the training data
grid_search.fit(X_train, y_train)

# Print the best model and its parameters
print("Best parameters found: ", grid_search.best_params_)
print("Best cross-validation accuracy: {:.2f}".format(grid_search.best_score_))

# Train the final LGBM model with the optimal hyperparameters
best_lgbm_model = grid_search.best_estimator_

# Make predictions on the validation set to evaluate model performance
predictions_val = best_lgbm_model.predict(X_val)
print("\nValidation Set Performance:")
print(classification_report(y_val, predictions_val))

# Make predictions on the training set
predictions_train_lgbm = best_lgbm_model.predict(X_train)
print("\nTrain Set Performance (LGBM):")
#print(classification_report(y_train, predictions_train_lgbm))

# Make predictions on the test set
predictions_lgbm = best_lgbm_model.predict(X_test)
print("\nTest Set Performance:")
print(classification_report(y_test, predictions_lgbm))

conf_matrix = confusion_matrix(y_test, predictions_lgbm)
print("\nConfusion Matrix:\n", conf_matrix)
